# Supplementary material for: AKT in Bone Metastasis of Solid Tumors: A Comprehensive Review
Source: Cancers (Basel). 2021 May 11;13(10):2287. doi: 10.3390/cancers13102287 (PMC8151478; doi:10.3390/cancers13102287)
Supplement: Supplementary file 1 [file cancers-13-02287-s001.zip]

Archive with 1 entries (1 files):
- cancers-1206298-supplementary.pdf
